# Supplementary material for: A Genome-Wide RNAi Screen Identifies Regulators of Cholesterol-Modified Hedgehog Secretion in Drosophila
Source: PLoS One. 2012 Mar 14;7(3):e33665. doi: 10.1371/journal.pone.0033665 (PMC3303847; doi:10.1371/journal.pone.0033665)
Supplement: Table S1 — Hits selected for secondary screening. (XLS) [file pone.0033665.s009.xls]

## Sheet: Sheet1
Table S1																Aikin et al.
Hits selected for secondary screening listed by gene name. CGs, Human Homologene, GO terms, and protein domains were obtained from the DRSC database (www.flyrnai.org). "General Secretion" indicates genes scoring in two prvious RNAi screens for regulators of general secretion in drosophila (Bard et al. and Wendler et al.). "Primary Amplicon ID" indicates the DRSC amplicon used in the primary scree…
					General Secretion							Average Z-scores from primary screen
Gene	CGs	Human Homologene	GO	Protein domains	Bard	Wendler	Primary Amplicon ID	19 bp OT	CAR	CAN	Medium Renilla / Firefly	Lysate Renilla / Firefly	Medium Renilla / Lysate Renilla	Amplicon used for 2º screen	Scored in 2º screen
Arf102F	CG11027	ARF4	GO:0005622, GO:0007264, GO:0003924, GO:0015031, GO:0016197, GO:0005525, GO:0048488, GO:0007269, GO:0003956, GO:0006471	IPR006689, IPR006688, IPR005225, IPR001806	YES		DRSC17195	1	No	No	-2.67461	-0.563649	-1.13081	DRSC31253, DRSC31254	YES
CalpA	CG7563, CG18152	CAPN9	GO:0005509, GO:0006508, GO:0005622, GO:0006911, GO:0016540, GO:0030036, GO:0005737, GO:0004198	IPR011992, IPR002048, IPR001300, IPR000169			DRSC07352	0	No	No	-2.49378	0.0608386	-2.40372	DRSC34703	NO
CG10260	CG10260	PIK4CA	GO:0005488, GO:0046854, GO:0048015, GO:0016310, GO:0004430	IPR015433, IPR016024, IPR011009, IPR001263, IPR000403			DRSC18655	0	No	No	-2.59664	-1.2065	-0.467939	DRSC34705	NO
CG10510	CG10510						DRSC11614	0	No	No	-4.53663	-2.28649	-2.53131	DRSC34706	NO
CG10674	CG10674	C19orf56	GO:0005575, GO:0003674, GO:0008150	IPR005351			DRSC09775	0	No	No	-2.67194	-0.197254	-2.50179	DRSC34708	NO
CG10725	CG10725		GO:0008061, GO:0006030, GO:0005576, GO:0016490	IPR002557			DRSC09788	0	No	No	-1.97992	0.912481	-2.66085	DRSC33603	NO
CG10747	CG10747	PLCXD2	GO:0007242, GO:0004629, GO:0006629	IPR017946, IPR000909			DRSC02104	0	No	No	-2.88822	-0.440601	-2.67479	DRSC34709	YES
CG11198	CG11198, CG8723	ACACA	GO:0009374, GO:0006633, GO:0005524, GO:0003989, GO:0005811	IPR016185, IPR013817, IPR013816, IPR013537, IPR011764, IPR011761, IPR011762, IPR011763, IPR011054, IPR011053, IPR005482, IPR005481, IPR005479, IPR001882, IPR000089, IPR000022	YES		DRSC07249	0	No	No	-3.26121	0.454776	-1.59491	DRSC30763, DRSC30764	YES
CG11426	CG11426		GO:0016020, GO:0007602, GO:0008195, GO:0016311	IPR000326			DRSC11658	1	No	No	-2.22078	-1.13152	-1.27873	DRSC30907, DRSC30908	NO
CG11436	CG11436		GO:0005488	IPR013105, IPR013026, IPR011990			DRSC17783	0	No	No	-2.85955	1.32906	-3.42845	DRSC34712	NO
CG1213	CG1213		GO:0055085, GO:0016021, GO:0005355	IPR016196, IPR007114, IPR005829, IPR005828, IPR003663			DRSC12191	0	No	No	1.38881	3.16012	-2.23588	DRSC34713	NO
CG12424	CG12424			IPR013761, IPR001660, IPR010993			DRSC06149	0	No	No	-3.64342	-0.807241	-0.68257	DRSC33807	YES
CG12448	CG12448		GO:0032027	IPR000048			DRSC01967	0	No	No	-2.43088	-0.151419	-2.49954	DRSC34717, DRSC34718	NO
CG12693	CG12693						DRSC17882	0	No	No	-3.06048	-0.694728	-1.43001	DRSC34719	YES
CG13139	CG13139	LIX1L					DRSC02236	0	No	No	-3.5733	-0.083714	-3.49912	DRSC34721	YES
CG13723	CG13723						DRSC10052	0	No	No	-2.27856	-0.677717	-1.79522	DRSC34723, DRSC34724	NO
CG13914	CG13914						DRSC08383	0	No	No	-2.60094	0.373298	-2.81251	DRSC34725, DRSC34726	NO
CG14040	CG14040		GO:0000139, GO:0008643, GO:0016021, GO:0005351, GO:0005459	IPR007271			DRSC02366	0	No	No	-3.63425	1.51207	-4.7455	DRSC34727	NO
CG14084	CG14084			IPR000727	YES		DRSC10088	0	No	No	-1.49344	1.78113	-3.47885	DRSC33967	YES
CG14147	CG14147						DRSC10149	0	No	No	-2.71627	0.332622	-2.97798	DRSC34729, DRSC34730	NO
CG14353	CG14353	LOC116143		IPR015943, IPR011046, IPR001680			DRSC10187	0	No	No	-2.61746	-0.294231	-2.59509	DRSC34733	NO
CG14402	CG14402						DRSC02386	0	No	No	-2.0574	1.49403	-3.37823	DRSC34734	NO
CG14488	CG14488						DRSC06460	0	No	No	-2.30879	-1.43097	-1.0519	DRSC34017, DRSC34018	NO
CG14563	CG14563						DRSC11724	0	No	No	-0.320853	2.47314	-2.91463	DRSC36102, DRSC36103	NO
CG14894	CG14894	TTC1	GO:0005488	IPR013026, IPR011990, IPR001440			DRSC15016	0	No	No	-2.91331	-0.440962	-2.75214	DRSC34742, DRSC34743	YES
CG15127	CG15127, CG18365						DRSC05802	0	No	No	-3.31854	-0.596237	-2.54515	no new amplicon	NO
CG15128	CG15128			IPR013026			DRSC06550	0	No	No	-2.81993	0.128102	-2.75418	DRSC34745	NO
CG15256	CG15256						DRSC01940	0	No	No	-2.54631	-0.716838	-2.12284	DRSC36104	NO
CG15408	CG15408		GO:0055085, GO:0005353, GO:0016021	IPR016196, IPR011701, IPR007114, IPR005829, IPR003663			DRSC00423	0	No	No	-2.07592	-0.747147	-1.45695	DRSC36105	NO
CG15412	CG15412						DRSC00427	0	No	No	-3.00608	-0.644983	-2.44298	DRSC34747	NO
CG15549	CG15549		GO:0016020, GO:0008083	IPR017948, IPR002000, IPR001839			DRSC15087	0	No	No	-3.19524	-0.319086	-1.46277	DRSC34748	NO
CG15735	CG15735	LSM12					DRSC19702	0	No	No	2.26225	2.41759	0.154482	DRSC34749	NO
CG1632	CG1632		GO:0006508, GO:0005041, GO:0004252	IPR017343, IPR009003, IPR002172, IPR001254, IPR000082, IPR000024			DRSC18110	1	No	No	-0.225608	2.34205	-2.32348	DRSC34753	YES
CG16779	CG16779		GO:0008270, GO:0003677, GO:0005524, GO:0005622	IPR017884, IPR014778, IPR009057, IPR015880, IPR013087, IPR007087, IPR006203, IPR001005, IPR000949			DRSC15153	0	No	No	-2.57732	-0.0540504	-2.62842	DRSC34755	NO
CG17049	CG17049						DRSC06650	0	No	No	-3.3265	-0.350599	-2.89129	DRSC34756, DRSC34757	NO
CG17154	CG17154						DRSC10253	0	No	No	-2.23173	1.32001	-3.20423	DRSC34758, DRSC34759	NO
CG17224	CG17224		GO:0009166, GO:0009116, GO:0005737, GO:0004850	IPR010059, IPR000845			DRSC00489	0	No	No	-2.55319	-0.322017	-2.23964	DRSC34760	NO
CG18545	CG18545						DRSC15343	0	No	No	-3.13211	-0.405681	-2.87176	no new amplicon	NO
CG18631	CG18631	KIAA1345	GO:0042384	IPR008973, IPR000008			DRSC06779	0	No	No	-3.10415	0.220691	-3.08097	DRSC34761	NO
CG2200	CG2200		GO:0005737, GO:0008236, GO:0016805, GO:0008239, GO:0006508	IPR005320			DRSC19840	0	No	No	-2.58959	0.249776	-2.9272	DRSC34762	NO
CG2861	CG2861						DRSC18229	0	No	No	-2.65884	-0.923265	-0.944048	DRSC34763	NO
CG2901	CG2901		GO:0016021	IPR004342, IPR004331			DRSC18239	0	No	No	-2.84048	1.82056	-3.61161	DRSC34764	NO
CG30195	CG30195, CG13513			IPR006629			DRSC04155	0	No	No	-2.74352	-1.00204	-2.31004	DRSC34765	NO
CG30363, CG30366	CG30363: CG30363, CG2149; CG30366: CG30366, CG2149			CG30366: IPR006611			DRSC06826	0	No	No	-2.25806	1.90735	-3.44753	DRSC34767	NO
CG30477	CG30477						DRSC22304	0	No	No	-2.85496	0.273737	-3.05112	DRSC34768, DRSC34769	NO
CG30482	CG30482		GO:0008150, GO:0005575, GO:0003674				DRSC05464	0	No	No	-2.79809	-0.520877	-1.37514	DRSC34770	NO
CG31291	CG31291, CG14878, CG5552	SDCCAG8			YES		DRSC15833	1	No	No	-3.46574	-0.531475	-3.27018	DRSC36110	NO
CG31437	CG31437		GO:0003674	IPR008160			DRSC13711	0	No	No	2.03617	2.2624	0.198175	DRSC34776, DRSC34777	NO
CG31663	CG31663, CG15360, CG15359			IPR016196, IPR011701			DRSC00393	0	No	No	-1.62067	2.81953	-3.788	DRSC34778	NO
CG32181	CG32181		GO:0008150, GO:0005575, GO:0003674				DRSC22635	0	No	No	0.70475	2.47281	-1.39442	DRSC34780	NO
CG32186	CG32186, CG5944, CG5587		GO:0016887, GO:0005524, GO:0006810, GO:0005886	IPR003593, IPR003439			DRSC11230	0	No	No	-2.80242	-0.319721	-2.78527	DRSC34781	YES
CG32444	CG32444, CG12562, CG14576		GO:0030246, GO:0019318, GO:0004034	IPR015443, IPR014718, IPR011013, IPR008183			DRSC11677	0	No	No	-1.93308	1.38033	-2.87668	DRSC34782	NO
CG32461	CG32461		GO:0008150, GO:0005575, GO:0003674				DRSC11594	0	No	No	-3.00653	-1.36162	-2.18045	DRSC34783, DRSC34784	NO
CG32732	CG32732, CG3042, CG12542	SETD3	GO:0005634	IPR015353, IPR001214			DRSC18269	0	No	No	0.415915	2.4823	-2.02134	DRSC34787	NO
CG3305	CG3305	LAMP1	GO:0016020	IPR002000			DRSC03727	0	No	No	-4.62328	-0.885327	-4.14683	DRSC31130, DRSC31131	YES
CG3313	CG3313	WDR40A		IPR011046, IPR015943, IPR001680		YES	DRSC15475	0	No	No	-2.77286	-0.26331	-2.43256	DRSC34788	NO
CG33230	CG33230		GO:0005575, GO:0008150, GO:0003674				DRSC08602	0	No	No	-3.34977	1.18273	-4.35871	DRSC34789, DRSC35274	YES
CG33235	CG33235, CG15192		GO:0005575, GO:0008150, GO:0003674				DRSC19641	0	No	No	-3.04162	-2.35342	-1.05064	DRSC34790	NO
CG33262	CG33262		GO:0008150, GO:0005575, GO:0003674				DRSC22893	0	No	No	-2.95391	-0.131711	-2.97852	DRSC34791, DRSC34792	NO
CG33467	CG33467		GO:0006468, GO:0004672, GO:0005524	IPR000719			DRSC05525	0	No	No	-3.11583	-0.187473	-1.87581	DRSC34793	NO
CG34365	CG34365, CG12959, CG18625, CG12958		GO:0007242, GO:0019992	IPR002219			DRSC06261	0	No	No	-3.0244	-0.70553	-2.27384	DRSC34720	NO
CG34398	CG34398, CG15867, CG9487						DRSC23293	0	No	No	-2.70112	-0.396718	-2.62847	no new amplicon	NO
CG34409	CG34409, CG12949, CG31412, CG31411		GO:0004252, GO:0006508	IPR001254, IPR009003			DRSC14577	0	No	No	1.26843	2.39448	-0.936069	DRSC34774, DRSC34775	NO
CG3769	CG3769	DYNC2LI1					DRSC02723	0	No	No	-3.27296	-0.726102	-2.66699	DRSC34794	NO
CG40335	CG40335						DRSC21706	0	No	No	-2.95055	-0.314171	-1.74298	DRSC28572	NO
CG42368	CG42368, CG9511, CG33295, CG9508, CG13981						DRSC00929	0	No	No	-2.30902	-0.596762	-0.516563	DRSC29110	NO
CG4238	CG4238	KIAA0317	GO:0005622, GO:0006464, GO:0004842	IPR017868, IPR014756, IPR001298, IPR000569			DRSC00644	0	No	No	-1.7787	1.35252	-2.78604	DRSC34796	NO
CG4330	CG4330		GO:0006810, GO:0016021, GO:0005316	IPR016196, IPR011701, IPR007114			DRSC19888	1	No	No	-2.54869	0.251369	-2.69501	DRSC36116	NO
CG4586	CG4586		GO:0006635, GO:0009055, GO:0050660, GO:0005777, GO:0003995, GO:0003997	IPR013786, IPR013764, IPR012258, IPR009100, IPR009075, IPR006091, IPR002655			DRSC18373	0	No	No	-2.80414	-0.498808	-2.40916	DRSC34798	NO
CG5189	CG5189	MAPBPIP	GO:0005794	IPR004942			DRSC06922	0	No	No	-2.43719	-0.261632	-2.10078	DRSC36117	NO
CG5347	CG5347	MKRN1	GO:0003676, GO:0008270, GO:0005515	IPR017907, IPR001841, IPR000571, IPR013083			DRSC19942	0	No	No	-2.32017	0.19733	-2.62639	DRSC34804	NO
CG5561	CG5561		GO:0032259, GO:0003676, GO:0008168	IPR006402, IPR002052			DRSC00688	0	No	No	-2.78245	-0.537335	-2.20557	DRSC34806	NO
CG5614	CG5614			IPR013720, IPR006594			DRSC15845	0	No	No	-2.86745	0.140325	-3.25187	DRSC34807	NO
CG5964	CG5964	FBF1					DRSC10562	0	No	No	-2.56645	-1.09568	-1.67648	DRSC34808	YES
CG6719	CG6719	VBP1	GO:0051082, GO:0016272, GO:0051087, GO:0006458	IPR016655, IPR009053, IPR004127			DRSC16099	0	No	No	0.903024	2.17333	-1.10909	DRSC34809	NO
CG6766	CG6766	C2orf30	GO:0005515	IPR012913, IPR009011			DRSC02991	0	No	No	-2.64985	-1.11317	-1.25569	DRSC34810	NO
CG7337	CG7337	MAPKBP1		IPR011046, IPR015943, IPR001680			DRSC21913	0	No	No	-3.28227	-0.66236	-2.74663	DRSC34812	NO
CG7359	CG7359	SEC22B	GO:0016021, GO:0006911	IPR011012, IPR010908, IPR001388		YES	DRSC18538	0	No	Yes	-2.83976	-0.125386	-2.37474	DRSC34813	NO
CG7448	CG7448		GO:0008513	IPR016196			DRSC22485	0	No	No	-2.36143	0.851622	-3.30757	DRSC34815, DRSC34816	NO
CG8441	CG8441	PRKRIP1		IPR009548			DRSC07180	0	No	No	-4.20271	-0.510634	-3.87187	DRSC34820, DRSC34821	YES
CG8831	CG8831	NUP54	GO:0005487, GO:0005643, GO:0006605, GO:0006913				DRSC07282	0	No	No	-3.17174	-1.08285	-0.230948	DRSC34822	NO
CG9095	CG9095		GO:0005488	IPR016187, IPR016186, IPR016060, IPR008979, IPR001304, IPR000436			DRSC20150	0	No	No	-5.41352	-1.57648	-4.3351	DRSC34825	YES
CG9232	CG9232	GALT	GO:0005575, GO:0046872, GO:0006012, GO:0008108	IPR011151, IPR011146, IPR005850, IPR005849, IPR001937			DRSC03161	0	No	No	-2.15513	-0.178825	-2.26164	DRSC35590	NO
CG9259	CG9259			IPR011009, IPR004119, IPR015897			DRSC03174	0	No	No	-2.09378	0.579394	-2.67438	DRSC34826	NO
CG9399	CG9399	BRP44		IPR005336			DRSC16488	0	No	No	-3.22303	-0.718131	-2.67179	DRSC34827	NO
CG9492	CG9492	DNAH5	GO:0004197, GO:0003777, GO:0006508, GO:0016887, GO:0005524, GO:0030286, GO:0042623, GO:0007018, GO:0005858, GO:0005875, GO:0003774	IPR003593, IPR013602, IPR013594, IPR011704, IPR004273, IPR000169			DRSC16503	0	No	No	-2.71411	1.41418	-4.15264	DRSC34828	NO
CG9498	CG9498			IPR011009, IPR004119, IPR015897			DRSC03235	0	No	No	-2.76513	-0.504141	-2.31149	DRSC34829	NO
CG9667	CG9667	ISY1		IPR009360	YES		DRSC16535	2	No	No	-2.30696	-1.04954	-1.5865	DRSC30992, DRSC30993	YES
CG9669	CG9669	C11orf10	GO:0008150, GO:0005575, GO:0003674	IPR007915			DRSC11086	0	No	No	-0.0362609	5.83353	-5.95843	no new amplicon	NO
Cip4	CG11341, CG15015	FNBP1L	GO:0017048, GO:0005515, GO:0007165, GO:0030036, GO:0007498	IPR001452, IPR001060			DRSC21740	0	No	No	-2.94167	-1.07295	-0.951972	DRSC34832	NO
Cpr47Eg	CG9070		GO:0006810, GO:0005576, GO:0005215, GO:0005214	IPR000618, IPR001588			DRSC07330	0	No	No	-2.60253	-0.733149	-1.89593	DRSC34823, DRSC34824	NO
Crag	CG12737	DENND4A	GO:0005516, GO:0005085	IPR005113, IPR001194, IPR005112			DRSC18454	0	No	No	-3.1339	-0.338027	-2.84601	DRSC34833	NO
d	CG31610, CG10595		GO:0003774, GO:0005524, GO:0045927, GO:0042067, GO:0008586, GO:0035220, GO:0035218, GO:0005737, GO:0016459, GO:0042623	IPR001609, IPR000048			DRSC02072	0	No	No	-2.98684	-0.188936	-3.16454	DRSC34834	NO
desert	CG32025						DRSC08943	0	No	No	-4.0765	-0.921217	-4.4248	DRSC34835	NO
gammaCop	CG1528		GO:0005198, GO:0005515, GO:0006886, GO:0006911, GO:0000910, GO:0030126, GO:0006890	IPR017106, IPR016024, IPR014863, IPR009028, IPR015873, IPR013041, IPR011989, IPR013040, IPR002553	YES		DRSC16955	0	No	No	-4.69851	-0.0568775	-2.86633	DRSC31263, DRSC31264	YES
Gs1l	CG15441	HDHD1A	GO:0008152, GO:0003824	IPR006402, IPR005834			DRSC00754	0	No	No	-3.79264	-0.917709	-3.01953	DRSC34837	NO
hh	CG4637	SHH	GO:0008233, GO:0016539, GO:0006508, GO:0007267, GO:0021960, GO:0007418, GO:0048592, GO:0035224, GO:0001751, GO:0035290, GO:0035289, GO:0035288, GO:0007446, GO:0042306, GO:0007424, GO:0048066, GO:0035232, GO:0007473, GO:0005634, GO:0005737, GO:0004175, GO:0048103, GO:0006606, GO:0045861, GO:0045464, GO:0008595, GO:0006357, GO:0007386, GO:0016015, GO:0042127, GO:0007478, GO:0035215, GO:0007487, GO:…	IPR001767, IPR003586, IPR003587, IPR006141, IPR009045, IPR001657, IPR000320			DRSC16965	5	No	No	-4.67615	-4.85111	1.14874	DRSC36128	CTRL
IM2	CG18106		GO:0006952, GO:0005576	IPR013172			DRSC21488	0	No	No	-4.611	-1.67191	-1.70375	no new amplicon	NO
jing	CG9403, CG9397		GO:0008270, GO:0007474, GO:0007479, GO:0008347, GO:0007411, GO:0007424, GO:0007417, GO:0007298, GO:0005634, GO:0003700, GO:0045449, GO:0007382, GO:0016564	IPR007087, IPR015880			DRSC04923	0	No	No	-2.52346	-0.272466	-2.62571	DRSC34702	NO
KdelR	CG5183	KDELR2	GO:0016021, GO:0006621, GO:0006891, GO:0005783, GO:0030140, GO:0005046, GO:0006890	IPR000133	YES		DRSC03353	0	No	No	-2.80325	-3.40242	-0.060688	DRSC34838	YES
klar	CG17046		GO:0003779, GO:0016021, GO:0005881, GO:0005737, GO:0006869, GO:0042051, GO:0016044, GO:0035239, GO:0001745, GO:0048471, GO:0031887, GO:0005811, GO:0035149, GO:0005515, GO:0005635, GO:0007097, GO:0030286, GO:0042623, GO:0007018	IPR012315			DRSC22393	0	No	No	-3.6759	-0.488218	-3.5286	DRSC34839	NO
l(2)03659	CG8799, CG11803		GO:0016021, GO:0005524, GO:0043190, GO:0005215, GO:0042626, GO:0006810, GO:0007275	IPR017940, IPR017871, IPR011527, IPR003593, IPR003439, IPR001140			DRSC07638	0	No	No	-3.35675	-0.782	-2.36207	DRSC34565, DRSC34566	NO
lectin-33A	CG16834		GO:0005488, GO:0005534	IPR016187, IPR016186, IPR001304			DRSC02529	0	No	No	-2.20572	0.168104	-2.37004	DRSC36131, DRSC36132	NO
Nca	CG7641	HPCAL1	GO:0042326, GO:0005509	IPR011992, IPR002048, IPR001125			DRSC11233	0	No	No	-2.08103	-0.507262	-1.77	DRSC36134	NO
Neu3	CG31314, CG7649, CG31385	ADAM12	GO:0008270, GO:0006508, GO:0004222	IPR006210, IPR013032, IPR006586, IPR006025, IPR002870, IPR001762, IPR001590, IPR000742			DRSC16274	0	No	No	-2.28976	-0.660245	-1.71988	DRSC36135	NO
Obp56b	CG15129, CG30129		GO:0006810, GO:0005575, GO:0007606, GO:0005549	IPR006625, IPR006170			DRSC06551	0	No	No	-2.60843	0.0121007	-2.47595	DRSC34842, DRSC34843	NO
Octbeta3R	CG31351, CG33959, CG7078, CG31348, CG18554, CG31350, CG34055		GO:0004977, GO:0004989, GO:0016021, GO:0008227, GO:0007186	IPR017452, IPR001671, IPR000276			DRSC21853	0	No	No	-2.42699	1.05891	-3.22074	DRSC34844	NO
Or22b	CG4231		GO:0005549, GO:0016020, GO:0030425, GO:0016021, GO:0004984, GO:0007608	IPR004117			DRSC00765	0	No	No	-3.39822	-1.69681	-1.92535	DRSC34845	NO
Osi18	CG1169						DRSC12181	0	No	No	1.7061	2.14828	-0.565526	DRSC34848	NO
p130CAS	CG1212	BCAR1	GO:0005925, GO:0007016	IPR001452, IPR014928			DRSC07862	0	No	No	-3.6107	-0.4629	-4.61442	DRSC34850	YES
Pal	CG5472		GO:0044237, GO:0005576, GO:0004598	IPR013017, IPR001258, IPR011042			DRSC04507	0	No	No	-2.44801	-0.34585	-2.51289	DRSC34851	NO
Pitslre	CG4268		GO:0005524, GO:0051726, GO:0005634, GO:0008360, GO:0007049, GO:0004674, GO:0007155, GO:0006468	IPR011009, IPR017441, IPR017442, IPR000719, IPR002290, IPR008271	YES		DRSC11874	1	No	No	-3.28125	-0.459669	-2.72951	DRSC31970, DRSC31971	YES
pyd	CG12409, CG11782, CG31349, CG9763, CG9729, CG11962	TJP1	GO:0016491, GO:0005515, GO:0009055, GO:0016337, GO:0035156, GO:0035147, GO:0005913, GO:0007163, GO:0046328, GO:0005912, GO:0007391, GO:0007254, GO:0004385	IPR001452, IPR011511, IPR008145, IPR006093, IPR008144, IPR000906, IPR001478			DRSC14509	0	No	No	-2.42727	-0.149895	-2.86552	DRSC31181, DRSC31182	NO
Rapgap1	CG6682, CG13789, CG33529, CG34374, CG13790		GO:0031177, GO:0051056, GO:0007265, GO:0005099, GO:0005622	IPR003109, IPR000331, IPR006162			DRSC02293	0	No	No	-3.43252	-1.69891	-2.00849	DRSC34854	NO
RhoGAP15B	CG4937		GO:0007165, GO:0005622, GO:0005083	IPR000198, IPR001849, IPR008936			DRSC19925	0	No	No	-3.37742	-0.82541	-2.76176	DRSC34855	YES
SPR	CG16752, CG12731		GO:0019646, GO:0007186, GO:0009055, GO:0005886, GO:0045434, GO:0048042, GO:0016021, GO:0008188	IPR017452, IPR000276, IPR000170			DRSC17886	0	No	No	-1.48294	2.49978	-3.32304	DRSC34754	NO
Tango3	CG12444		GO:0005783, GO:0007030	IPR015683	YES	YES	DRSC06154	0	No	No	-1.97994	0.338776	-2.10606	DRSC34716	YES
Task6	CG9637	KCNK3	GO:0016020, GO:0006813, GO:0005267	IPR013099, IPR003280, IPR003092			DRSC16530	0	No	No	1.00036	2.48645	-1.29782	DRSC34857	NO
TotZ	CG31507		GO:0006950	IPR010825			DRSC13450	0	No	No	-3.50006	-1.27369	-2.98634	DRSC34859, DRSC34860	NO
TrxT	CG3315		GO:0006662, GO:0015035, GO:0045454, GO:0009055, GO:0015036, GO:0006457, GO:0000806, GO:0016491, GO:0005634	IPR017937, IPR017936, IPR015467, IPR013766, IPR012336, IPR012335, IPR006662, IPR005746			DRSC23117	1	No	No	-2.9825	-1.21205	-2.2178	DRSC34862, DRSC34863	NO
TwdlH	CG14241, CG31080						DRSC14735	0	No	No	-0.647521	1.92532	-2.13521	DRSC34773	NO
TwdlS	CG14242						DRSC14737	0	No	No	-3.77428	1.53865	-3.5018	DRSC34731, DRSC34732	NO
usnp	CG11173	SNAP29	GO:0005484, GO:0005483, GO:0007269, GO:0016192	IPR000928, IPR000727			DRSC04721	1	No	No	-1.45869	1.55436	-2.92563	DRSC34865	NO
Yp2	CG2979		GO:0003824, GO:0006629, GO:0048477, GO:0005811, GO:0007296, GO:0005198, GO:0007548, GO:0016590	IPR013818, IPR000734			DRSC18732	0	No	No	-2.72539	0.0569426	-2.72119	DRSC34868	NO
zetaCOP	CG3948	COPZ1	GO:0030117, GO:0016491, GO:0005515, GO:0006886, GO:0009055, GO:0006911, GO:0030126	IPR017938, IPR017927, IPR000804, IPR011012	YES	YES	DRSC11412	0	No	No	-4.77548	-1.9041	-3.42111	DRSC31243, DRSC31244	YES
