# Supplementary material for: A Genome-Wide RNAi Screen Identifies Regulators of Cholesterol-Modified Hedgehog Secretion in Drosophila
Source: PLoS One. 2012 Mar 14;7(3):e33665. doi: 10.1371/journal.pone.0033665 (PMC3303847; doi:10.1371/journal.pone.0033665)
Supplement: Table S2 — Hits from primary screen eliminated from further screening. (XLS) [file pone.0033665.s010.xls]

## Sheet: Sheet1
Table S2											Aikin et al.
Hits from primary screen eliminated from further screening listed by gene name. CGs and Human Homologene information was obtained from the DRSC database (www.flyrnai.org). "Primary Amplicon ID" indicates the DRSC amplicon used in the primary screen. The number of 19 base pair off targets (19 bp OT), and CAR/CAN repeats is given for the primary amplicon. The average of the duplicate Z-scores from …
								Average Z-scores from primary screen
Gene	CGs	Human Homologene	Primary Amplicon ID	19 bp OT	CAR	CAN	Medium Renilla / Firefly	Lysate Renilla / Firefly	Medium Renilla / Lysate Renilla	Reason for exclusion
Aats-val	CG4062	VARS	DRSC06864	0	No	No	-2.72975	-0.234959	-0.765465	tRNA synthase
Bap55	CG6546	ACTL6B	DRSC07000	0	No	No	-0.548166	1.98304	-2.20706	Chromatin Remodeling
blw	CG3612	ATP5A1	DRSC04675	0	No	No	-3.39853	-1.83846	-2.37587	Viability
Bx42	CG8264	SNW1	DRSC17743	1	No	No	-2.54388	-1.29435	-1.56415	Off-targets
Cdc42	CG12530	CDC42	DRSC20228	2	No	No	-2.88852	0.338177	-3.28747	Off-targets
Cdk8	CG10572	CDK8	DRSC11113	1	No	No	-1.67146	1.4468	-2.78191	Cyclin
Cdk9	CG5179	CDK9	DRSC04601	0	No	No	-2.40168	-0.506625	-2.38694	Cyclin
ced-6	CG11804	GULP1	DRSC07591	2	No	No	-2.78656	0.207595	-2.90744	Off-targets
CG10267	CG10267		DRSC12514	0	No	No	-2.43719	0.134589	-2.5483	Transcription factor
CG10309	CG10309		DRSC14227	1	No	No	-1.69734	0.459458	-2.34438	Off-targets
CG10754	CG10754	SF3A2	DRSC09801	0	No	No	-5.3503	-1.27497	-4.12215	Splicesosome
CG10853	CG10853		DRSC08164	19	No	No	-2.55524	0.709853	-2.99813	Off-targets
CG11697	CG11697		DRSC19418	1	No	No	-1.58753	1.01748	-2.58589	Off-targets
CG11986	CG11986	C3orf37	DRSC14461	1	No	No	-2.39394	-1.24291	-1.23474	Off-targets
CG12325	CG12325	PWP2	DRSC06130	0	No	No	-3.3102	-0.0505746	-1.22653	Cell cycle
CG12586	CG12586		DRSC12011	21	No	No	-3.02591	-1.11911	-2.56586	Off-targets
CG12773	CG12773	SLC12A8	DRSC18580	2	No	No	-2.88168	1.03331	-3.32048	Off-targets
CG13203	CG13203		DRSC06327	1	No	No	-2.8278	-0.0856283	-2.58713	Off-targets
CG13235	CG13235		DRSC06355	681	Yes	Yes	-3.05043	0.385444	-3.00089	Off-targets
CG13458	CG13458		DRSC10005	2	No	No	-2.12718	0.849401	-2.6473	Off-targets
CG14074	CG14074		DRSC10079	1	No	No	-1.96327	0.68391	-2.77534	Off-targets
CG14274	CG14274		DRSC21650	1	No	No	0.073145	2.1789	-1.68101	Off-targets
CG14440, CG32741	CG14440: CG14440; CG32741: CG32741		DRSC23009	0	No	No	-2.46841	-0.618038	-2.18362	Off-targets
CG15144	CG15144		DRSC02445	1	No	No	-3.00934	-0.400825	-2.91844	Off-targets
CG15213	CG15213		DRSC10213	1	No	No	-2.35553	-1.86569	-0.963111	Off-targets
CG15433	CG15433	ELP3	DRSC00448	0	No	No	-2.4546	0.126045	-2.53164	Histone
CG15566	CG34347, CG15566, CG11339	EPB41L4A	DRSC15104	542	Yes	Yes	-3.74598	0.360077	-2.38468	Off-targets
CG15784	CG15784		DRSC18090	3	No	No	-5.68231	-0.556921	-3.33195	Off-targets
CG1677	CG1677	NHN1	DRSC18116	0	No	No	-2.78804	-0.253724	-1.65353	Transcription factor
CG17168	CG17168		DRSC20904	4	No	No	-3.24248	-0.912582	-2.48737	Off-targets
CG18369	CG18369		DRSC06732	1	No	No	-2.09525	0.93745	-2.63933	Off-targets
CG1988	CG1988		DRSC12579	1	No	No	-2.85533	-0.48753	-2.98966	Off-targets
CG2121	CG2121, CG8698		DRSC06819	2	No	No	-2.85208	-0.76085	-0.282608	Off-targets
CG2663	CG2663		DRSC12314	2	No	No	1.51874	2.05214	-0.668977	Off-targets
CG30143	CG12484, CG33041, CG30143		DRSC23187	1	No	No	-2.5324	-0.197641	-2.61273	Off-targets
CG30421	CG30421, CG9189, CG3872	USP31	DRSC04426	1	No	No	-2.50124	-1.23539	-2.18741	Off-targets
CG31439	CG31439		DRSC23213	1	No	No	-3.10735	-1.32583	-2.18526	Off-targets
CG31499	CG34139, CG5035, CG15683, CG15682, CG5030, CG31499, CG31209		DRSC22243	3	No	No	-2.12938	-0.955272	-1.39006	Off-targets
CG31523	CG31523, CG9798		DRSC12337	1	No	No	-2.67892	-0.557752	-2.20099	Off-targets
CG31759	CG31759	2'-PDE	DRSC01230	0	No	No	-2.9171	-1.78421	-1.33614	DNA methylation
CG31866, CG31865	Ada1-1: CG31865; Ada1-2: CG31866	Ada1-1: TADA1L; Ada1-2: TADA1L	DRSC01220	1	No	No	-1.38527	4.29724	-5.13443	Off-targets
CG32264	CG32264, CG10860, CG10857, CG14978, CG12604	PHACTR3	DRSC08437	796	Yes	Yes	0.766971	2.17299	-1.02954	Off-targets
CG32390	CG32390, CG42278, CG32386, CG8621		DRSC21943	1	No	No	-3.83838	0.241773	-4.00805	Off-targets
CG32970	CG32970		DRSC01375	724	Yes	Yes	-2.71889	-0.372456	-1.47662	Off-targets
CG32972	CG32972, CG15291		DRSC23265	4	No	No	-0.29865	1.99198	-2.13503	Off-targets
CG33017	CG33017, CG15703, CG15702		DRSC06574	1	No	No	-3.07254	-0.535122	-2.4893	Off-targets
CG33182	CG33182, CG4037	JMJD2C	DRSC06862	1	No	No	-3.20454	0.305027	-1.54631	Off-targets
CG33324	CG33324, CG10272		DRSC12516	28	No	Yes	1.75253	2.13164	-0.474397	Off-targets
CG3526	CG3526		DRSC18636	0	No	No	-2.44623	0.446158	-1.91237	Transcription factor
CG3630	CG3630		DRSC18499	1	No	No	-2.23079	0.881001	-2.5899	Off-targets
CG4060	CG4060		DRSC15540	2	No	No	-2.6315	-0.623993	-2.30587	Off-targets
CG4679	CG4679	PTCD3	DRSC06880	1	No	No	-2.71709	-1.1614	-1.66646	Off-targets
CG4829	CG4829	GGT1	DRSC19920	0	No	No	0.8169	2.37335	-1.21137	Metabolism
CG5172	CG5172		DRSC19936	40	No	No	-2.26025	-2.44222	0.00366874	Off-targets
CG5245	CG5245	LOC91664	DRSC15750	1	No	No	-3.3219	-1.96835	-1.59923	Off-targets
CG5360	CG5360		DRSC04498	1	No	No	1.42393	2.3204	-0.623352	Off-targets
CG5618	CG5618		DRSC11780	1	No	No	-3.15336	-0.0646144	-2.92249	Off-targets
CG5732	CG5732	PAPD4	DRSC15863	533	Yes	Yes	-2.68813	0.606037	-2.05732	Off-targets
CG5739	CG34159, CG5739		DRSC02885	184	Yes	Yes	1.49831	2.28739	-0.373587	Off-targets
CG5872	CG5872		DRSC11785	1	No	No	-2.43186	-0.299891	-2.3757	Off-targets
CG5931	CG5931	ASCC3L1	DRSC10559	0	No	No	-3.23021	-1.59588	-1.83067	Splicing
CG6020	CG6020	NDUFA9	DRSC11791	1	No	No	-2.19127	-0.275628	-1.85466	Off-targets
CG6424	CG6424	FAM13A1	DRSC05936	3	No	No	-2.42144	-0.0364772	-2.4949	Off-targets
CG6447	CG6447		DRSC16042	3	No	No	-2.53723	1.01255	-2.91328	Off-targets
CG6619	CG6619		DRSC10677	23	No	Yes	-2.5532	-0.919722	-1.87101	Off-targets
CG6905	CG6905	CDC5L	DRSC08577	0	No	No	-3.87807	-2.36928	-2.05073	Splicesosome
CG6921	CG6921		DRSC16135	7	No	No	-3.05545	0.466865	-3.08601	Off-targets
CG7026	CG7026		DRSC16176	1	No	No	1.43442	2.72195	-0.985352	Off-targets
CG7348	CG7348		DRSC10821	1	No	No	-3.13193	-0.807462	-2.62206	Off-targets
CG7628	CG7628	SLC20A2	DRSC10894	277	Yes	Yes	-2.48483	0.960773	-3.20723	Off-targets
CG7835	CG7835, CG42273, CG7826	DYRK1A	DRSC20058	87	No	Yes	-3.49158	-0.884979	-2.85325	Off-targets
CG7928	CG7928		DRSC16349	0	No	No	-2.56213	0.492858	-2.59347	Transcription factor
CG8235	CG8235	SCYE1	DRSC07118	0	No	No	-3.71231	0.753449	-3.84179	Translation
CG8515	CG8515		DRSC07204	3	No	Yes	-3.50669	-0.840178	-2.66241	Off-targets
CG8636	CG8636		DRSC18427	1	No	No	-2.52162	0.615545	-2.62561	Off-targets
CG8765	CG8765		DRSC11041	550	Yes	Yes	1.78186	2.64278	-0.768754	Off-targets
CG9527	CG9527		DRSC03251	2	No	No	-2.62348	-0.090894	-2.49708	Off-targets
CG9769	CG9769	EIF3S5, hCG_15200	DRSC12328	0	No	No	-3.12816	-0.897495	-2.5241	Translation
CG9895	CG9895		DRSC22045	4	No	No	-2.27823	0.406041	-2.61891	Off-targets
cnc	CG4578, CG4566, CG17894		DRSC15289	0	No	No	-3.04446	-1.0297	-1.88914	Transcription factor
CoVa	CG14724	COX5A	DRSC16611	0	No	No	-2.52747	-1.68067	-1.04243	Electron transport chain
Cp15	CG6519		DRSC11118	9	No	No	-2.84567	-0.738083	-2.31124	Off-targets
CR32477	CG32477, CG13878		DRSC08348	0	No	No	-1.71141	0.612096	-2.2181	non-coding
crn	CG3193, CG18842	CRNKL1	DRSC18185	0	No	No	-2.21074	0.653965	-1.97726	Splicing
crn	CG3193, CG18842	CRNKL1	DRSC18755	0	No	No	-2.44939	-0.615919	-1.67804	Splicing
CycT	CG6292	CCNT1	DRSC11124	26	No	No	-2.82427	-1.95979	-1.15932	Off-targets
Cyp4e1	CG2062		DRSC07370	1	No	No	-2.98535	-0.0747053	-2.59353	Off-targets
dikar	CG10115, CG32393	CECR2	DRSC22261	1	No	No	-2.56071	-1.51482	-1.40158	Off-targets
djl	CG1984		DRSC12578	1	No	No	0.256881	2.75258	-3.14957	Off-targets
DNApol-epsilon	CG6768	POLE	DRSC16112	2	No	No	-2.27175	-0.723852	-1.42442	DNA repair
dos	CG1044		DRSC07992	196	Yes	Yes	-2.34522	0.13264	-3.48057	Off-targets
eIF3-S9		EIF3S9	DRSC06900	0	No	No	-3.11296	-2.32292	-1.14745	Translation
eIF-4G	CG10811	EIF4G3	DRSC17218	0	No	No	-3.38006	0.284593	-3.14025	Translation
Eip63E	CG10579	PFTK1	DRSC08658	0	No	No	-2.75019	-1.17152	-1.71349	Mitosis
Eip78C	CG18023		DRSC11864	587	Yes	Yes	-3.83773	0.122701	-4.36124	Off-targets
epsin-like	CG31170, CG13853, CG31285, CG13854	CLINT1	DRSC14703	16	No	No	-2.84278	0.570938	-2.93853	Off-targets
Gycbeta100B	CG1470	GUCY1B3	DRSC14039	0	No	No	-3.23527	-1.03294	-3.08882	Off-targets
HDC00134			DRSC00035	0	No	No	-3.21971	-0.122879	-1.34975	Heidelberg
HDC00268			DRSC00075	0	No	No	-2.30814	0.539888	-1.49092	Heidelberg
HDC00441			DRSC00148	0	No	No	-3.24929	0.829456	-2.14796	Heidelberg
HDC00630			DRSC00200	1	No	No	-3.20506	0.0309646	-1.53894	Heidelberg
HDC00675			DRSC00211	0	No	No	-2.35025	-0.15117	-0.914056	Heidelberg
HDC00685			DRSC00215	0	No	No	-2.73576	-0.255542	-1.04754	Heidelberg
HDC00689			DRSC00217	0	No	No	-2.29715	-0.334165	-0.794752	Heidelberg
HDC00715			DRSC00231	2	No	No	-2.64508	0.124916	-1.32096	Heidelberg
HDC00889			DRSC00864	0	No	No	-3.53851	-0.549192	-1.18977	Heidelberg
HDC00947			DRSC00884	0	No	No	-2.63901	0.552349	-1.6607	Heidelberg
HDC01057			DRSC00913	0	No	No	-2.63317	0.214267	-1.39366	Heidelberg
HDC01127			DRSC00938	0	No	No	-3.11042	-0.0240115	-1.37937	Heidelberg
HDC01605, HDC18737, HDC13548, HDC20025, HDC06070, HDC16204, HDC07841, HDC17499, HDC19929, HDC13420, HDC12121, HDC00006, HDC00815, HDC04102, HDC17427, HDC03283, HDC09597, HDC07379, HDC17849, HDC09914, HDC18156			DRSC01072	0	No	No	-2.66744	0.710985	-3.09007	Heidelberg
HDC01615			DRSC01075	0	No	No	-3.45163	-0.191299	-3.28946	Heidelberg
HDC01745			DRSC01117	0	No	No	-2.79584	1.11873	-3.67148	Heidelberg
HDC02011			DRSC01172	2	No	No	-2.7365	-0.648867	-2.13761	Heidelberg
HDC02057			DRSC01201	2	No	No	-2.20717	0.330222	-2.36915	Heidelberg
HDC02272			DRSC01296	483	Yes	Yes	-2.45039	0.492518	-2.7066	Heidelberg
HDC02405			DRSC01346	22	No	Yes	-3.0765	-1.05164	-2.14853	Heidelberg
HDC02479			DRSC01364	0	No	No	-3.12097	1.52067	-3.46089	Heidelberg
HDC02538			DRSC01394	0	No	No	-3.47951	-1.12953	-1.28454	Heidelberg
HDC02651			DRSC01459	0	No	No	-0.304156	2.8442	-2.80654	Heidelberg
HDC02975			DRSC01597	1	No	No	-2.81531	-0.56428	-1.35696	Heidelberg
HDC03055	CG34171		DRSC01637	0	No	No	-3.78348	0.839867	-3.29808	Heidelberg
HDC03213			DRSC01689	13	No	Yes	0.680461	2.67532	-1.98807	Heidelberg
HDC03430	CG34007		DRSC01790	0	No	No	-3.00411	-0.037028	-1.56001	Heidelberg
HDC03612			DRSC03648	2	No	No	-2.41897	-0.631405	-0.718996	Heidelberg
HDC03639			DRSC03668	80	No	No	1.16994	2.28076	-0.410561	Heidelberg
HDC03650	CG41434		DRSC03677	0	No	No	-2.20799	-0.399163	-0.862156	Heidelberg
HDC03748			DRSC03821	0	No	No	-2.47612	-1.04107	-1.75866	Heidelberg
HDC03915			DRSC03874	0	No	No	-2.99175	-0.355739	-1.36499	Heidelberg
HDC04235			DRSC03976	1	No	No	-2.41664	0.210141	-1.4566	Heidelberg
HDC04273			DRSC03998	34	No	No	-3.12228	1.05865	-2.91462	Heidelberg
HDC04738			DRSC04800	0	No	No	-3.05211	-0.174487	-1.78668	Heidelberg
HDC05521			DRSC05201	0	No	No	-3.62354	-1.04512	-1.40168	Heidelberg
HDC05542			DRSC05204	0	No	No	-2.74345	-0.687639	-1.1338	Heidelberg
HDC06070, HDC04103, HDC13420, HDC12121, HDC20231, HDC00006, HDC01606, HDC00815, HDC17427, HDC07378, HDC09597, HDC20024			DRSC05369	0	No	No	-3.15502	0.724923	-2.68511	Heidelberg
HDC06119			DRSC05390	0	No	No	-3.2171	-0.539006	-1.64498	Heidelberg
HDC06237			DRSC05434	0	No	No	-4.06219	-0.652902	-2.11998	Heidelberg
HDC06418			DRSC05498	0	No	No	-3.06319	0.452763	-2.49587	Heidelberg
HDC06506			DRSC05529	0	No	No	-3.784	-0.4007	-2.19874	Heidelberg
HDC06613			DRSC05573	5	No	No	-3.84858	-0.600147	-2.05841	Heidelberg
HDC06626			DRSC05582	0	No	No	-2.57323	0.0880703	-1.79558	Heidelberg
HDC06819			DRSC05630	0	No	No	-3.83189	0.136674	-3.63455	Heidelberg
HDC07390			DRSC05813	0	No	No	-3.0184	-1.59777	-1.44426	Heidelberg
HDC07490			DRSC05877	1	No	No	-2.25903	-0.329029	-1.76439	Heidelberg
HDC07500			DRSC05885	3	No	No	-3.66118	-0.552294	-2.91351	Heidelberg
HDC07637	CG40270		DRSC07793	0	No	No	-2.77551	0.718318	-3.1504	Heidelberg
HDC07679, HDC03769, HDC13807, HDC02230, HDC10964, HDC02930, HDC10114, HDC02378, HDC10136, HDC04719, HDC07675, HDC02985, HDC07076, HDC20046, HDC13690, HDC14445, HDC14332, HDC03759, HDC13535, HDC18878, HDC08142, HDC04972			DRSC01326	0	No	No	-3.35316	0.994687	-4.0131	Heidelberg
HDC08106			DRSC07988	0	No	No	-1.98035	0.0338659	-2.85486	Heidelberg
HDC08107			DRSC07989	0	No	No	-3.85762	-1.3882	-3.83353	Heidelberg
HDC08340			DRSC08073	6	No	Yes	-2.24116	-0.183755	-2.95788	Heidelberg
HDC08577			DRSC08750	0	No	No	-2.40861	-0.796516	-2.47263	Heidelberg
HDC08792			DRSC08835	0	No	No	-3.08345	-1.27146	-2.6546	Heidelberg
HDC09479			DRSC09047	44	No	Yes	-3.03935	0.57291	-4.63951	Heidelberg
HDC09527			DRSC09080	0	No	No	1.52331	2.40815	-0.697611	Heidelberg
HDC09577			DRSC09092	0	No	No	1.48256	3.09624	-1.55529	Heidelberg
HDC09851			DRSC09189	1	No	No	-2.76845	-0.549202	-0.893675	Heidelberg
HDC10185			DRSC09335	1	No	No	-2.46726	-0.250254	-3.02389	Heidelberg
HDC10763			DRSC09517	0	No	No	-3.0149	-1.24726	-2.4932	Heidelberg
HDC10779			DRSC10046	0	No	No	-2.69649	-0.247188	-2.61149	Heidelberg
HDC11208			DRSC11435	0	No	No	-1.53343	1.61575	-3.4678	Heidelberg
HDC11260			DRSC11456	43	No	Yes	0.701479	2.07603	-1.30712	Heidelberg
HDC11285			DRSC11466	0	No	No	-3.69151	-1.23193	-3.13714	Heidelberg
HDC11346			DRSC11485	0	No	No	-1.58754	0.10888	-2.07456	Heidelberg
HDC11351			DRSC11489	35	No	Yes	-2.36807	-1.35577	-1.34072	Heidelberg
HDC11543			DRSC11573	1	No	No	-2.45691	-0.971563	-1.95256	Heidelberg
HDC11592			DRSC11589	1	No	No	-3.74235	-0.899593	-3.64368	Heidelberg
HDC11626			DRSC11915	0	No	No	1.79449	2.48325	-0.401718	Heidelberg
HDC11689			DRSC11979	3	No	No	-3.14133	-0.119839	-3.32893	Heidelberg
HDC12014			DRSC12086	1	No	No	-3.53361	-1.16349	-3.06437	Heidelberg
HDC12192			DRSC12428	0	No	No	-3.49916	0.372129	-4.7215	Heidelberg
HDC12227	CG1070	MLLT10	DRSC12487	7	No	Yes	-2.82334	-1.90966	-1.19376	Heidelberg
HDC12794			DRSC12766	4	No	Yes	-4.07716	-0.927627	-4.05019	Heidelberg
HDC12853			DRSC12786	6	No	No	-3.54262	-1.17627	-3.11871	Heidelberg
HDC13109			DRSC12875	0	No	No	-3.44194	-0.155533	-4.0228	Heidelberg
HDC13305			DRSC12941	147	No	No	2.56454	3.18619	-0.319799	Heidelberg
HDC13314			DRSC12943	0	No	No	2.17332	3.02193	-0.631718	Heidelberg
HDC13493			DRSC14823	2	No	No	-3.70899	-1.20174	-2.92305	Heidelberg
HDC13507			DRSC13015	365	Yes	Yes	-3.37248	-1.26936	-2.64134	Heidelberg
HDC13666			DRSC13067	0	No	No	-3.71449	0.0406436	-4.58334	Heidelberg
HDC13967			DRSC13163	6	No	Yes	-2.79937	-0.804476	-2.52383	Heidelberg
HDC14152, HDC02680, HDC02063, HDC04718, HDC11528, HDC14520, HDC03578, HDC03225, HDC13792, HDC09103, HDC00062, HDC03443, HDC16654, HDC16448			DRSC11564	0	No	No	-2.31697	-1.12656	-1.632	Heidelberg
HDC14235			DRSC13280	4	No	No	1.07903	2.19447	-0.882841	Heidelberg
HDC14523			DRSC13374	6	No	No	-2.2073	0.354393	-3.14607	Heidelberg
HDC14963			DRSC13554	1	No	No	-2.53468	0.249487	-3.35019	Heidelberg
HDC15208			DRSC13627	0	No	No	-4.56518	-1.52148	-3.76465	Heidelberg
HDC15516			DRSC13695	0	No	No	1.57099	2.10522	-0.185494	Heidelberg
HDC15718			DRSC21897	2	No	No	-2.99942	0.305079	-3.18494	Heidelberg
HDC15931			DRSC13823	3	No	No	-2.75907	0.807673	-3.91504	Heidelberg
HDC16007			DRSC13841	0	No	No	-2.76908	-0.304738	-2.93722	Heidelberg
HDC16927			DRSC17683	1	No	Yes	-3.92479	-1.03768	-4.03026	Heidelberg
HDC17150			DRSC17229	0	No	No	-2.68781	0.323216	-3.70455	Heidelberg
HDC17259			DRSC17266	4	No	No	-3.63555	-1.69969	-2.98378	Heidelberg
HDC17405			DRSC17350	11	No	No	-4.56297	-1.26853	-4.4657	Heidelberg
HDC17481			DRSC17379	451	Yes	Yes	0.537086	2.33381	-1.64011	Heidelberg
HDC17500			DRSC17384	0	No	No	-3.70147	-0.390579	-3.86332	Heidelberg
HDC17691			DRSC17452	1	No	No	1.29103	3.27295	-1.53501	Heidelberg
HDC18243			DRSC17639	349	Yes	Yes	-2.40908	-0.272015	-2.47752	Heidelberg
HDC18303			DRSC17661	6	No	No	-3.37636	-2.11863	-1.88831	Heidelberg
HDC18584			DRSC18937	13	No	No	-2.55157	-0.458547	-2.54991	Heidelberg
HDC18779			DRSC18993	78	No	No	0.275395	2.13625	-1.85523	Heidelberg
HDC18895			DRSC19044	0	No	No	-2.36622	0.310699	-1.68907	Heidelberg
HDC19025	CG18210		DRSC19089	0	No	No	-0.809042	1.98168	-2.3261	Heidelberg
HDC19048			DRSC19096	97	No	Yes	-3.00848	-0.614071	-1.20555	Heidelberg
HDC19435			DRSC19203	0	No	No	-2.5731	-0.640366	-0.945794	Heidelberg
HDC19795			DRSC19319	1	No	No	0.29289	2.8222	-2.44616	Heidelberg
HDC20160			DRSC20753	0	No	No	1.01742	2.29302	-1.19253	Heidelberg
HDC20178			DRSC20771	0	No	No	-4.8501	-0.82839	-5.39342	Heidelberg
HDC20226, HDC20492			DRSC07791	0	No	No	-3.08592	0.280902	-3.10635	Heidelberg
HDC20378			DRSC20978	0	No	No	-1.85799	1.11121	-3.39314	Heidelberg
HDC20384			DRSC20982	1	No	No	-2.47043	-0.985714	-1.83964	Heidelberg
HDC20567	CG17691		DRSC21183	0	No	No	-2.82864	-0.111047	-2.82026	Heidelberg
Hey	CG11194	HEY2	DRSC07440	644	Yes	Yes	-1.92791	1.24309	-2.64749	Off-targets
His3:CG31613	His3:CG33818: CG33818; His3:CG33815: CG33815; His3:CG33857: CG33857; His3:CG33833: CG33833; His3:CG33839: CG33839; His3:CG33806: CG33806; His3:CG33866: CG33866; His3:CG33863: CG33863; His3:CG33827: CG33827; His3:CG33842: CG33842; His3:CG33812: CG33812; His3:CG33860: CG33860; His3:CG33824: CG33824; His3:CG31613: CG31613; His3:CG33809: CG33809; His3:CG33848: CG33848; His3:CG33845: CG33845; His3:CG3…	His3:CG33818: HIST1H3I; His3:CG33815: HIST1H3I; His3:CG33857: HIST1H3I; His3:CG33833: HIST1H3I; His3:CG33839: HIST1H3I; His3:CG33806: HIST1H3I; His3:CG33866: HIST1H3I; His3:CG33863: HIST1H3I; His3:CG33827: HIST1H3I; His3:CG33842: HIST1H3I; His3:CG33812: HIST1H3I; His3:CG33860: HIST1H3I; His3:CG33824: HIST1H3I; His3:CG31613: HIST1H3I; His3:CG33809: HIST1H3I; His3:CG33848: HIST1H3I; His3:CG33845: H…	DRSC21267	0	No	No	-2.45941	0.0327343	-2.58701	Histone
His4r	CG3379	HIST2H4B, HIST2H4A	DRSC16703	0	No	No	-2.36955	-1.42678	-1.23289	Histone
Hk	CG2287, CG17779, CG32688	KCNAB1	DRSC17638	52	No	No	-3.2134	-0.994792	-2.838	Off-targets
Hr4	CG16902		DRSC18495	458	Yes	Yes	-2.94425	0.0905158	-3.58979	Off-targets
Hsc70-3	CG4147, CG1579	HSPA5	DRSC20253	2	No	No	-3.11655	-1.25097	-2.1654	Off-targets
Hsromega			DRSC22875	1	No	No	-2.36994	-1.01737	-1.55096	Off-targets
inaD	CG3504		DRSC04694	2	No	No	-1.66256	0.487322	-2.34288	Off-targets
ind	CG11551	GSH1	DRSC11355	534	Yes	Yes	1.31437	2.40358	-0.818248	Off-targets
jim	CG11352		DRSC11889	7	No	No	-2.74951	-0.84779	-1.93102	Off-targets
KP78b	CG17216		DRSC16722	1	No	No	-2.0444	0.118686	-2.23526	Off-targets
l(1)G0060	CG3125	INTS6	DRSC18281	3	No	No	-3.45477	-0.652051	-3.02127	Off-targets
Lcp65Ac	CG6956		DRSC11210	5	No	No	-3.19991	-0.53196	-2.78269	Off-targets
Lcp65APsi	CG18775		DRSC10342	1	No	No	-3.74791	-0.836334	-3.11973	Off-targets
lqf	CG8532	EPN1	DRSC11363	2	No	No	1.49649	2.66606	-0.72907	Off-targets
lz	CG1689		DRSC22302	12	No	No	-2.48923	-1.20158	-1.56158	Off-targets
Mcm2	CG7538	MCM2	DRSC16734	0	No	No	-0.441396	1.91593	-2.96699	Mitosis
MCPH1	CG8981, CG13184		DRSC07308	1	No	No	-3.44005	-0.272097	-3.02045	Off-targets
me31B	CG4916	DDX6	DRSC03569	0	No	No	-2.40055	-2.33567	-0.713933	Nucleic acid metabolism
MED11	CG6884		DRSC10739	509	Yes	Yes	-2.34972	0.653117	-3.0622	Off-targets
MED25	CG12254		DRSC14483	778	Yes	Yes	-2.67014	-0.498472	-1.95665	Off-targets
MED7	CG31390, CG6529	CRSP9	DRSC16059	1	No	No	-2.16899	0.787539	-2.99321	Off-targets
mura	CG9381, CG9382		DRSC23145	2	No	Yes	-2.74286	-0.217342	-2.83796	Off-targets
noi	CG2925	SF3A3	DRSC12383	1	No	No	-2.81055	-0.679586	-2.1636	Off-targets
pcs	CG7761	SH3BP5L	DRSC07042	0	No	No	-4.08885	-0.886004	-0.705814	Programmed cell death
Pitslre	CG4268		DRSC23346	0	No	Yes	-3.02353	0.158589	-3.52587	CAN repeat
Pp4-19C	CG1459, CG18339, CG32505, CG1596	PPP4C	DRSC20559	1	No	No	-2.92589	-2.31911	-0.829096	Off-targets
Pp4-19C	CG1459, CG18339, CG32505, CG1596	PPP4C	DRSC21251	1	No	No	-2.33875	-1.00421	-1.46635	Off-targets
Pros26	CG4097	PSMB1	DRSC11256	0	No	No	-3.05531	-0.702362	-2.34682	Proteasome
Pros28.1	CG3422	PSMA8	DRSC20271	2	No	No	-1.03603	1.28229	-2.36277	Off-targets
Pros35	CG4904	PSMA1	DRSC03401	0	No	No	-2.27528	-0.51115	-1.85063	Proteasome
Prosbeta5R1	CG9868		DRSC04581	1	No	No	-4.95237	-1.59135	-4.24103	Proteasome
pUf68	CG12085	SIAHBP1	DRSC08732	17	No	No	-1.69916	0.905159	-2.35467	Off-targets
Qm	CG17521		DRSC11947	0	No	No	-3.33976	-3.37023	-0.171741	Ribosome
Rfx	CG6312	RFX3	DRSC16820	0	No	No	-2.08794	-1.53472	-0.722963	Transcription factor
RhoGAP18B	CG42274, CG17015, CG7502, CG7531, CG7481		DRSC20049	2	No	No	-2.41905	0.954065	-3.43454	Off-targets
rin			DRSC17045	706	Yes	Yes	1.4977	2.65458	-0.857732	Off-targets
r-l	CG3593	UMPS	DRSC22784	0	No	No	-2.37345	0.745061	-3.22943	Nucleotide metabolism
RpII15	CG3284	POLR2I	DRSC16832	0	No	No	-3.27593	-0.935365	-2.65849	Transcription
RpL10Ab	CG7283	RPL10A	DRSC10798	3	No	No	-5.9874	-3.89066	-3.04443	Ribosome
RpL12	CG3195		DRSC04344	0	No	No	-2.65561	-2.52616	-1.05005	Off-targets
RpL14	CG6253	RPL14	DRSC11269	0	No	No	-5.01762	-2.43478	-3.20286	Ribosome
RpL18A	CG6510	LOC285053	DRSC07538	0	No	No	-4.35332	-2.81476	-1.92486	Ribosome
RpL19	CG2746	RPL19	DRSC04649	1	No	No	-6.48267	-6.01164	-2.42497	Ribosome
RpL21	CG12775	RPL21, LOC729402	DRSC03704	0	No	No	-3.1513	-3.2224	-0.699942	Ribosome
RpL23	CG3661	RPL23	DRSC04648	0	No	No	-3.18996	-1.67721	-2.30385	Ribosome
RpL24	CG9282	RPL24	DRSC03185	3	No	No	-3.46886	-2.94739	-1.18	Ribosome
RpL27	CG4759	RPL27	DRSC15638	2	No	No	-4.07579	-3.68551	0.403712	Ribosome
RpL27A	CG15442	RPL27A	DRSC00781	1	No	No	-4.64837	-1.12973	-3.66425	Ribosome
RpL3	CG4863	RPL3	DRSC16834	0	No	No	-2.72543	-2.4984	-0.477421	Ribosome
RpL35A	CG2099	RPL35A	DRSC12302	0	No	No	-2.96262	-2.51465	-0.54262	Ribosome
RpL36A	CG7424	RPL36AL	DRSC03055	0	No	No	-3.55798	-1.67578	-2.17758	Ribosome
RpL38	CG18001, CG40278		DRSC07818	0	No	No	-3.54025	-3.32018	-0.692008	Ribosome
RpL40	CG2960	UBA52	DRSC00782	0	No	No	-2.8937	-1.12563	-1.93143	Ribosome
RpL6	CG11522	RPL6	DRSC14323	1	No	No	-2.5463	-0.872117	-0.766601	Ribosome
RpL7	CG4897	RPL7, hCG_31916	DRSC03417	1	No	No	-2.94147	-2.57595	-0.830834	Ribosome
RpL8	CG1263	RPL8	DRSC08532	1	No	No	-4.92058	-2.68189	-2.55125	Ribosome
RpL8	CG1263	RPL8	DRSC08695	1	No	No	-3.92291	-3.29696	-1.11026	Ribosome
RpL9	CG6141	RPL9	DRSC03418	0	No	No	-2.57225	-2.92552	-0.207705	Ribosome
RpLP2	CG4918	RPLP2	DRSC07539	3	No	No	-3.72303	-1.9631	-1.99502	Ribosome
Rpn6	CG10149	PSMD11	DRSC07541	0	No	No	-4.33474	0.445843	-2.0227	Proteasome
Rpn7	CG5378	PSMD6	DRSC16841	1	No	No	-2.65881	0.236012	-2.54657	Off-targets
RpS12	CG11271	RPS12	DRSC11270	0	No	No	-3.66868	-1.22328	-2.49188	Ribosome
RpS14b	CG1527	MGC87895	DRSC18711	1	No	No	-2.5302	0.565469	-2.23583	Off-targets
RpS17	CG3922	RPS17	DRSC11271	0	No	No	-3.06533	-2.01431	-1.5574	Ribosome
RpS19a	CG4464	LOC728953	DRSC20281	0	No	No	-2.72832	0.662021	-3.54386	Ribosome
RpS25	CG6684		DRSC16837	1	No	No	-2.33428	-1.06158	-1.42498	Ribosome
RpS9	CG3395	RPS9	DRSC11273	0	No	No	-2.80471	-1.04597	-1.84244	Ribosome
Rpt3	CG16916	PSMC4	DRSC20283	3	No	No	-3.18184	-0.39384	-2.9338	Off-targets
Rtc1	CG11130	RCL1	DRSC20285	0	No	No	-2.88332	0.234211	-3.07585	Nuclear splicing
sdt	CG32717, CG12658, CG12657, CG15342, CG15341, CG1617, CG15339, CG15340	MPP5	DRSC17556	4	No	No	-2.79019	0.841693	-3.94477	Off-targets
SF2	CG6987	SFRS1	DRSC16845	0	No	No	2.17043	3.06036	-0.462403	Splicesosome
Six4	CG3871	SIX4	DRSC11881	1	No	No	-0.853873	2.7065	-3.74345	Off-targets
Smg1	CG32743, CG4555, CG4549	SMG1	DRSC18367	1	No	No	-2.60675	-1.29113	-0.565891	Off-targets
Snap	CG6625	NAPA	DRSC11285	1	No	No	-3.70003	0.417472	-3.80671	Off-targets
sop	CG5920	RPS2	DRSC03614	0	No	No	-3.94706	-3.54895	-1.3118	Ribosome
Spx	CG3780	SF3B4	DRSC18720	1	No	No	-3.50957	-0.306022	-2.09306	Off-targets
Sr-CIII	CG31962		DRSC22262	1	No	No	-2.51706	0.26645	-2.75927	Off-targets
Tbp	CG9874	TBP	DRSC23111	0	No	No	-2.61265	0.391662	-3.23169	Transcription factor
Tfb4	CG5041	GTF2H3	DRSC00675	1	No	No	-2.14142	0.536562	-2.45169	Transcription factor
TH1	CG9984	TH1L	DRSC20289	0	No	No	-2.79155	-0.553199	-2.355	Transcription
Trip1	CG8882	EIF3S2	DRSC03464	0	No	No	-4.02441	-3.01113	-0.727593	Translation
Trl	CG42507: CG42507; Trl: CG9343, CG33261		DRSC11308	896	Yes	Yes	-3.25877	-1.13337	-2.20354	Off-targets
Upf3	CG11184	UPF3B	DRSC04092	3	No	No	-2.60185	-3.7475	0.568761	Off-targets
xmas-2	CG8919, CG32562	MCM3AP	DRSC21306	1	No	No	-3.28462	-0.370769	-1.21816	Off-targets
Zw	CG12529	G6PD	DRSC20303	1	No	No	-2.16902	-1.49671	-0.787266	Off-targets
