# Supplementary material for: A Genome-Wide RNAi Screen Identifies Regulators of Cholesterol-Modified Hedgehog Secretion in Drosophila
Source: PLoS One. 2012 Mar 14;7(3):e33665. doi: 10.1371/journal.pone.0033665 (PMC3303847; doi:10.1371/journal.pone.0033665)
Supplement: Table S4 — COP amplicons used in secondary screening. (XLS) [file pone.0033665.s012.xls]

## Sheet: Sheet1
Table S4								Aikin et al.
COP amplicons used in secondary screening. The "Medium Renilla / Lysate Renilla" collum indicates the mean Hh-Ren secretion as a percentage of control dsRNA. See www.flyrnai.org for sequence information.
		Gene	Amplicon ID	Size	Medium Renilla / Lysate Renilla
		alphaCop	DRSC30832	432	17.9538
		alphaCop	DRSC30831	216	22.1566
		betaCop	DRSC31102	499	33.2615
		betaCop	DRSC31103	473	34.7
		beta'Cop	DRSC30701	312	25.2888
	COPI	beta'Cop	DRSC30702	316	46.8506
		deltaCOP	DRSC31062	154	22.3
		deltaCOP	DRSC31063	426	73
		gammaCop	DRSC31263	300	21.2
		gammaCop	DRSC31264	328	49.1
		zetaCOP	DRSC31243	150	18.3
		zetaCOP	DRSC31244	157	37.4
		sec13	DRSC36009	237	99.3686
		sec13	DRSC14144	485	95.96
		sec23	DRSC12387	508	81.2299
		sec23	DRSC31248	246	102.179
	COPII	sec23	DRSC31247	361	84.2288
		sec24	DRSC25940	541	99.8126
		sec24	DRSC34052	218	92.3098
		sec31	DRSC37118	409	125.958
		sec31	DRSC27091	306	99.3354
