# Supplementary material for: A Genome-Wide RNAi Screen Identifies Regulators of Cholesterol-Modified Hedgehog Secretion in Drosophila
Source: PLoS One. 2012 Mar 14;7(3):e33665. doi: 10.1371/journal.pone.0033665 (PMC3303847; doi:10.1371/journal.pone.0033665)
Supplement: Table S5 — List of the different transgenic RNAi lines used in this study. (XLS) [file pone.0033665.s013.xls]

## Sheet: Feuil1
Table S4							Aikin et al.
List of the different transgenic RNAi lines used in this study. All RNAi lines were from Vienne Drosophila RNAi Center (VDRC).
	CGs	transformant	RNAi library	viability	OFF- target	chromosome
	CG8441	23766 (= T2)	GD	viable	0	2
	CG8441	110365 (= T1)	KK	viable	0	2
	CG5964	33617 (= T1)	GD	viable	0	1
	CG3305	7309 (= T2)	GD	viable	0	2
	CG3305	7308 (= T1)	GD	lethal	0	3
	CG12693	17294 (= T1)	GD	viable	0	3
